# Supplementary material for: Acute ACAT1/SOAT1 Blockade Increases MAM Cholesterol and Strengthens ER-Mitochondria Connectivity
Source: Int J Mol Sci. 2023 Mar 14;24(6):5525. doi: 10.3390/ijms24065525 (PMC10059652; doi:10.3390/ijms24065525)
Supplement: Supplementary file 1 [file ijms-24-05525-s001.zip]

Archive with 1 entries (1 files):
- ijms-2259506-supplementary.pdf
